# Supplementary material for: Effects of Dry Needling of the Obliquus Capitis Inferior in Patients with Cervicogenic Headache and Upper Cervical Dysfunction: An Exploratory Randomized Sham-Controlled Trial
Source: J Clin Med. 2025 Sep 19;14(18):6619. doi: 10.3390/jcm14186619 (PMC12471241; doi:10.3390/jcm14186619)
Supplement: Supplementary file 1 [file jcm-14-06619-s001.zip]

Archive with 1 entries (1 files):
- jcm-3794025-supplementary.pdf
